# Supplementary material for: Antifungal susceptibility profiles and drug resistance mechanisms of clinical Candida duobushaemulonii isolates from China
Source: Front Microbiol. 2022 Dec 5;13:1001845. doi: 10.3389/fmicb.2022.1001845 (PMC9760970; doi:10.3389/fmicb.2022.1001845)
Supplement: Supplementary file 2 [file Table_1.xlsx]

## Sheet: final
	Supplementary Table 1. Antifungal susceptibility profiles and point mutations in drug-resistance related genes
	Strain or Isolate		MIC (µg/mL)										Resistance gene mutations
			Broth Microdilution										Azoles							Other ergosterol pathway genes										Amphotericin B			5-Flucytosine			Echinocandins
			AND	MF	CAS	5FC	PZ	VOR	IZ	FLU	AMB		ERG11	UPC2	CDR1	CDR4	TAC1b	MRR1	MDR1	ERG9	ERG7	ERG24	HMG1	ERG26	ERG25	ERG20	ERG13	ERG4	MVD	ERG2	ERG3	ERG6	FUR1	FCY21	FCY2	FKS1	FKS2
	F4458	YeastOne	0.06	0.06	0.03	>64	0.015	0.06	0.06	4	8	This study	.	.	.	.	.	.	.	.	.	.	.	.	.	.	.	Phe140Ile	.	.	.	.	Met1Ile	.	.	.	.
		CLSI	1	0.5	ND	>64	ND	0.12	ND	16	>8
	F4464	YeastOne	0.12	0.06	0.06	<0.06	0.015	0.03	0.03	2	>8		.	.	.	.	.	.	.	.	.	.	.	.	.	.	.	Phe140Ile	.	.	.	.	.	.	.	.	.
		CLSI	0.25	0.5	ND	0.12	ND	0.06	ND	8	>8
	F4468	YeastOne	0.015	0.03	0.015	<0.06	0.06	0.12	0.25	4	4		.	.	.	.	.	.	.	.	.	.	Ser54Asn	.	.	Lys347Asn	.	Phe140Ile	.	.	.	.	.	.	.	.	.
		CLSI	0.5	0.12	ND	0.12	ND	0.06	ND	4	8
	F4490	YeastOne	0.03	0.03	0.015	<0.06	0.015	0.015	0.03	2	8		.	Ala100Thr	.	.	.	.	.	.	.	.	Val907Ala	.	.	.	.	Phe140Ile	.	.	.	.	.	.	.	.	Val30Met
		CLSI	0.25	0.25	ND	<0.12	ND	0.06	ND	4	>8
	F4560	YeastOne	0.06	0.03	0.015	<0.06	0.015	0.015	0.03	1	4		.	.	.	.	.	.	.	.	.	.	Val907Ala	.	.	.	.	Phe140Ile	.	.	.	.	.	.	.	.	Ala485Val
		CLSI	0.5	0.25	ND	<0.12	ND	0.06	ND	4	>8
	F4566	YeastOne	0.12	0.06	0.03	<0.06	0.03	0.06	0.06	2	4		.	.	.	.	.	.	.	.	.	.	.	.	.	.	.	Phe140Ile	.	.	.	.	.	.	.	.	Ala485Val
		CLSI	0.25	0.25	ND	0.12	ND	0.06	ND	4	4
	F4572	YeastOne	0.06	0.03	0.015	<0.06	0.015	0.03	0.06	2	>8		.	.	.	.	.	.	.	.	.	.	.	.	.	Leu164Leu	.	Phe140Ile	.	.	.	.	.	.	.	Ala626Thr	.
		CLSI	0.25	0.5	ND	<0.12	ND	0.015	ND	1	4
	F4608	YeastOne	0.06	0.03	0.03	<0.06	0.015	0.03	0.06	2	8		.	Ala100Thr	.	.	.	.	.	.	.	.	.	.	Ser307Phe	Met101Thr	.	Phe140Ile	.	.	.	.	.	.	.	.	Val30Met, His352Arg
		CLSI	0.5	0.25	ND	<0.12	ND	0.06	ND	4	>8
	F4616	YeastOne	0.03	0.03	0.015	<0.06	0.015	0.03	0.06	2	4		.	.	.	.	.	.	.	.	.	.	.	.	.	.	.	Phe140Ile	.	.	.	.	.	.	.	Pro1042Ala	Val30Met
		CLSI	0.25	0.5	ND	<0.12	ND	0.03	ND	4	>8
	F4586	YeastOne	0.12	0.06	0.015	<0.06	0.06	0.12	0.12	4	>8		.	.	.	.	.	.	.	.	.	.	Ser54Asn	.	.	.	.	Phe140Ile	.	.	.	.	.	.	.	Thr637Ile	.
		CLSI	0.5	0.25	ND	<0.12	ND	0.06	ND	4	4
	F7396	YeastOne	<0.015	0.015	0.015	<0.06	0.015	0.015	0.06	0.5	4		.	.	Asp472Glu	.	.	.	.	.	.	.	.	.	.	.	.	Phe140Ile	.	.	.	.	.	.	.	.	.
		CLSI	0.5	0.12	ND	<0.12	ND	0.06	ND	8	>8
	B093831	CLSI	0.03	ND	0.5	0.12	ND	0.5	ND	8	>32	Muñoz JF et al., 2018	.	.	.	.	.	.	.	.	.	.	.	.	.	.	.	Phe140Ile	.	.	.	.	.	.	.	.	.
	Abbreviations:ND, No Data; MIC, minimum inhibitory concentration; VOR Voriconazole; AND Anidulafungin; CAS Caspofungin; FLU Fluconazole; IZ Itraconazole; PZ Posaconazole; MF Micafungin; AMB Amphotericin B; 5FC Flucytosine.
