# Supplementary material for: Antifungal susceptibility profiles and drug resistance mechanisms of clinical Candida duobushaemulonii isolates from China
Source: Front Microbiol. 2022 Dec 5;13:1001845. doi: 10.3389/fmicb.2022.1001845 (PMC9760970; doi:10.3389/fmicb.2022.1001845)
Supplement: Supplementary file 3 [file Table_2.xlsx]

## Sheet: sheet
Supplementary Table 2. Overview of published reports on antifungal susceptibility profiles of Candida duobushaemulonii
Strain or Isolate	MIC (µg/mL)
	FLC	VOR	IZ	PZ	ISA	MF	CAS	AND	AMB	5-FC	Reference
B09383	8	0.06	0.125	0.06	0.03	0.06	0.016	0.016	>32		Gade L, Muñoz JF, Sheth M, Wagner D, Berkow EL, Forsberg K, Jackson BR, Ramos-Castro R, Escandón P, Dolande M, Ben-Ami R, Espinosa-Bode A, Caceres DH, Lockhart SR, Cuomo CA, Litvintseva AP. Understanding the Emergence of Multidrug-Resistant Candida: Using Whole-Genome Sequencing to Describe the Population Structure of Candida haemulonii Species Complex. Front Genet. 2020 Jun 10;11:554. doi: 10.33…
B10440	8	0.06	0.125	<0.008	0.03	0.06	0.03	0.06	16
B11839	8	0.06	0.25	0.016	0.06	0.06	0.125	0.125	32
B12075	8	0.03	0.25	0.03	0.016	0.06	0.125	0.06	12
B12111	8	0.06	0.06	<0.008	0.03	0.03	0.03	0.06	32
B12240	16	0.125	1	0.25	0.125	0.016	0.03	0.03	0.064
B12437	2	0.03	0.25	0.03	0.016	0.25	0.25	1	0.25
B12484	16	0.5	1	0.25	0.25	0.06	0.06	0.25	>32
B12492	4	0.125	0.25	0.125	0.03	0.06	0.125	0.25	>32
B12539	4	0.06	0.03	0.125	0.03	0.125	0.06	0.06	>32
B12593	16	0.06	0.06	0.125	0.03	0.125	0.06	0.125	>32
B12594	4	0.06	0.25	0.06	0.03	0.06	0.03	0.06	32
B12613	16	1	0.5	0.5	0.5	0.125	0.25	0.5	>32
B12614	16	0.06	0.25	0.016	0.06	0.06	0.125	0.125	24
B12709	16	0.06	0.5	0.25	0.25	0.125	0.125	0.5	>32
B12845	8	0.125	0.5	0.125	0.125	0.125	0.06	0.25	32
B12848	8	0.06	0.5	0.06	0.03	0.06	0.06	0.125	>32
B12972	16	0.06	0.5	0.125	0.125	0.06	0.125	0.06	32
B12985	4	0.03	0.06	0.016	0.03	0.03	0.25	0.25	32
B12987	16	0.06	0.5	0.06	0.06	0.125	0.125	0.25	24
B12988	16	0.06	0.5	0.125	0.06	0.125	0.06	0.25	32
B13055	8	0.03	0.125	0.016	0.03	0.03	0.06	0.06	32
B13056	>256	2	0.5	0.03	0.125	0.03	0.06	0.25	24
B13057	8	0.03	0.125	<0.008	0.03	0.03	0.03	0.125	16
B13058	256	1	0.25	0.03	0.06	0.03	0.125	0.125	32
B13059	256	2	0.25	0.03	0.06	0.03	0.125	0.125	32
B13063	256	8	2	0.25	2	0.06	0.06	0.125	24
B13066	8	0.03	0.06	0.016	0.016	0.016	0.03	0.03	12
B13071	8	0.03	0.06	<0.008	0.016	0.06	0.06	0.125	>32
B13072	16	0.25	0.25	0.016	0.06	0.06	0.25	1	>32
B13073	16	0.06	0.5	0.06	0.06	0.06	0.125	0.25	32
B13076	256	1	0.25	0.016	0.06	0.03	0.03	0.06	32
B13088	256	2	0.5	0.03	0.125	0.06	0.25	1	16
B13089	8	0.06	0.5	0.06	0.03	0.06	0.03	0.03	24
B13091	2	0.03	0.125	0.016	0.016	0.06	0.03	0.06	16
B13267	8	0.06	0.25	0.03	0.03	0.06	0.06	0.25	12
B13331	16	0.125	0.5	0.03	0.06	0.06	0.06	0.125	32
B13465	16	0.06	0.125	0.016	0.016	0.03	0.06	0.03	24
B13467	4	0.06	0.25	0.03	0.03	0.06	0.06	0.125	0.25
B13908	8	0.06	0.5	0.03	0.03	0.06	0.06	0.25	32
B14153	8	0.03	0.25	0.03	0.03	0.03	0.03	0.125	>32
B14185	8	0.03	0.125	0.016	0.016	0.03	0.03	0.06	0.38
B14283	16	0.06	0.125	<0.008	0.03	0.06	0.125	0.125	12
B15056	16	0.06	0.5	0.25	0.06	0.125	0.125	0.25	>32
B15179	8	0.125	0.5	0.06	0.06	0.06	0.06	0.06	32
B15319	8	0.03	0.25	0.03	0.03	0.125	0.125	0.125	>32
B15360	64	0.5	2	0.5	1	0.25	0.5	2	32
B15396	8	0.03	0.25	0.03	0.03	0.06	0.03	0.06	16
B15397	8	0.06	0.5	0.06	0.03	0.06	0.016	0.125	>32
B15399	8	0.06	0.5	0.125	0.03	0.06	0.125	0.5	>32
B15403	8	0.06	0.25	0.03	0.06	0.125	0.03	0.06	32
B15407	8	0.06	0.25	0.03	0.03	0.06	0.06	0.03	32
B15410	16	0.016	0.25	0.016	0.06	0.06	0.25	0.25	32
B16327	8	0.06	0.5	0.125	0.06	0.06	0.125	0.25	>32
B16366	8	0.03	0.25	0.016	0.03	0.03	0.03	0.06	12
1 siolate		4							8	≤ 1	Awada B, Alam W, Chalfoun M, Araj G, Bizri AR. COVID-19 and Candida duobushaemulonii superinfection: A case report. J Mycol Med. 2021 Sep;31(3):101168. doi: 10.1016/j.mycmed.2021.101168. Epub 2021 Jun 16. PMID: 34186378; PMCID: PMC8206624.
07-2451	0.5						1	1	0.25		Montoya AM, Luna-Rodríguez CE, Bonifaz A, Treviño-Rangel RJ, Rojas OC, González GM. Physiological characterization and molecular identification of some rare yeast species causing onychomycosis. J Mycol Med. 2021 Jun;31(2):101121. doi: 10.1016/j.mycmed.2021.101121. Epub 2021 Feb 16. PMID: 33626414.
96-013	32	0.25	0.5	0.25		0.06	0.06	0.125	1	<0.06	Jurado-Martín I, Marcos-Arias C, Tamayo E, Guridi A, de Groot PWJ, Quindós G, Eraso E. Candida duobushaemulonii: An Old But Unreported Pathogen. J Fungi (Basel). 2020 Dec 17;6(4):374. doi: 10.3390/jof6040374. PMID: 33348882; PMCID: PMC7766551.
19-038	2	0.03	0.125	0.03		0.06	0.03	0.25	1	<0.06
1 siolate	64					0.06			0.5		Xie O, Streitberg R, Hughes C, Stuart R, Graham M. Candida duobushaemulonii sepsis and Candida auris co-isolation following hospitalisation in Vietnam. Pathology. 2020 Aug;52(5):590-591. doi: 10.1016/j.pathol.2020.05.003. Epub 2020 Jun 27. PMID: 32600658.
1 siolate	128					0.12			2
77–18	16	0.25	0.06			0.06		0.03	2	0.25	Frías-De-León MG, Martínez-Herrera E, Acosta-Altamirano G, Arenas R, Rodríguez-Cerdeira C. Superficial candidosis by Candida duobushaemulonii: An emerging microorganism. Infect Genet Evol. 2019 Nov;75:103960. doi: 10.1016/j.meegid.2019.103960. Epub 2019 Jul 17. PMID: 31325612.
553	16	0.12	0.06			0.25		0.06	2	0.12
17 isolates	32(MIC50) >64(MIC90)	1(MIC50) >8(MIC90)				0.125(MIC50) 0.25(MIC90)	0.25(MIC50) 0.25(MIC90)		>16(MIC50) >16(MIC90)		Ramos R, Caceres DH, Perez M, Garcia N, Castillo W, Santiago E, Borace J, Lockhart SR, Berkow EL, Hayer L, Espinosa-Bode A, Moreno J, Jackson BR, Moran J, Chiller T, de Villarreal G, Sosa N; Red Nacional de Vigilancia Epidemiologica en Microbiologia Clinica, Vallabhaneni S. Emerging Multidrug-Resistant Candida duobushaemulonii Infections in Panama Hospitals: Importance of Laboratory Surveillance …
1 siolate	8	0.06	0.015	0.03		0.12	0.12	0.25	> 8	<0.06	Fang SY, Wei KC, Chen WC, Lee SJ, Yang KC, Wu CS, Sun PL. Primary deep cutaneous candidiasis caused by Candida duobushaemulonii in a 68-year-old man: the first case report and literature review. Mycoses. 2016 Dec;59(12):818-821. doi: 10.1111/myc.12540. Epub 2016 Sep 7. PMID: 27600646.
6 isolates	8-64										Boatto HF, Cavalcanti SD, Del Negro GM, Girão MJ, Francisco EC, Ishida K, Gompertz OF. Candida duobushaemulonii: an emerging rare pathogenic yeast isolated from recurrent vulvovaginal candidiasis in Brazil. Mem Inst Oswaldo Cruz. 2016 Jun;111(6):407-10. doi: 10.1590/0074-02760160166. PMID: 27304096; PMCID: PMC4909041.
5 isolates	1-16	<0.03-0.125	0.25–0.5	0.03–0.125	<0.015–0.06	0.125–1	0.06-0.25	0.5-1	>16	<0.125	Kathuria, Shallu et al.
LIP Ch1	˃64	˃16	8				0.125		2		Ramos, Lívia S et al.
LIP Ch6	64	1	0.5				0.25		16
LIP Ch8	˃64	˃16	8				0.125		8
LIP Ch10	˃64	0.25	0.25				0.25		>16
LIPCh13	8	0.12	0.125	0.25		0.125	>8	2	2	>64	Ramos LS, Figueiredo-Carvalho MHG, Silva LN, Siqueira NLM, Lima JC, Oliveira SS, Almeida-Paes R, Zancopé-Oliveira RM, Azevedo FS, Ferreira ALP, Branquinha MH, Santos ALS. The Threat Called Candida haemulonii Species Complex in Rio de Janeiro State, Brazil: Focus on Antifungal Resistance and Virulence Attributes. J Fungi (Basel). 2022 May 27;8(6):574. doi: 10.3390/jof8060574. PMID: 35736057; PMCID…
LIPCh22	>64	>16	8	>16		0.06	0.5	0.125	16	0.5
LIPCh23	64	16	8	16		0.125	0.5	0.06	>16	0.25
LIPCh26	>64	>16	>16	>16		0.06	0.5	0.06	>16	1
LIPCh28	>64	8	>16	>16		0.06	0.125	0.06	4	0.25
LIPCh29	64	16	>16	>16		0.125	0.5	0.06	>16	0.25
LIPCh31	>64	0.5	0.5	0.125		0.06	0.125	0.06	4	1
LIPCh32	>64	>16	>16	>16		0.125	0.5	0.06	>16	0.125
LIPCh33	64	>16	>16	>16		0.125	0.25	0.06	4	0.125
LIPCh35	32	0.5	0.5	0.06		0.125	0.25	0.06	4	0.5
LIPCh38	32	>16	0.5	>16		0.06	0.25	0.125	>16	>64
CBS 7798	>64	>8	4	>8		0.06	>16	4	4	0.5	Cendejas-Bueno E, Kolecka A, Alastruey-Izquierdo A, Theelen B, Groenewald M, Kostrzewa M, Cuenca-Estrella M, Gómez-López A, Boekhout T. Reclassification of the Candida haemulonii complex as Candida haemulonii (C. haemulonii group I), C. duobushaemulonii sp. nov. (C. haemulonii group II), and C. haemulonii var. vulnera var. nov.: three multiresistant human pathogenic yeasts. J Clin Microbiol. 2012…
CBS 6915	8	0.25	0.12	0.15		0.06	>16	0.03	2	0.12
CBS 7800	>64	>8	>8	>8		0.06	>16	0.25	0.25	0.25
CBS 7799	>64	>8	>8	>8		0.06	16	0.06	1	2
CBS 9754	>64	>8	>8	>8		0.12	1	0.06	1	0.25
CNM-CL7829W	>64	>8	>8	>8		0.06	0.5	<0.03	>16	<0.125
CNM-CL7829P	16	0.12	0.06	0.03		0.06	0.5	<0.03	2	0.25
HCFMUSP01	0.25	0.12					0.12	≤0.015	2		de Almeida JN Jr, Assy JG, Levin AS, Del Negro GM, Giudice MC, Tringoni MP, Thomaz DY, Motta AL, Abdala E, Pierroti LC, Strabelli T, Munhoz AL, Rossi F, Benard G. Candida haemulonii Complex Species, Brazil, January 2010-March 2015. Emerg Infect Dis. 2016 Mar;22(3):561-3. doi: 10.3201/eid2203.151610. PMID: 26891028; PMCID: PMC4766918.
HCFMUSP02	>64	≥16					0.25	≤0.015	4
HCFMUSP04	4	0.5					0.12	≤0.015	8
HCFMUSP11	8	0.25					0.12	≤0.015	4
HCFMUSP14	4	0.5					0.12	≤0.015	8
HCFMUSP15	32	1					0.25	≤0.015	4
HCFMUSP16	8	1					0.25	≤0.015	4
HCFMUSP18	4	0.5					8	0.5	8
HCFMUSP20	≥64	≥16					0.06	0.12	2
1 Isolate	≥64	0.03				0.03	0.12	0.06	8		Rodrigues DKB, Bonfietti LX, Garcia RA, Araujo MR, Rodrigues JS, Gimenes VMF, Melhem MSC. Antifungal susceptibility profile of Candida clinical isolates from 22 hospitals of São Paulo State, Brazil. Braz J Med Biol Res. 2021 Jun 14;54(9):e10928. doi: 10.1590/1414-431X2020e10928. PMID: 34133538; PMCID: PMC8208770.
Abbreviations: MIC, minimum inhibitory concentration; VOR Voriconazole; AND Anidulafungin; CAS Caspofungin; FLC Fluconazole; IZ Itraconazole; ISA Isavuconazole; PZ Posaconazole; MF Micafungin; AMB Amphotericin B; 5-FC 5-flucytosine;

## Sheet: Sheet1
	FLC b	ITC	VRC	PSC	AMB	5-FC	CSF	MCF	ANF
LIPCh13	8	0.125	0.12	0.25	2	>64	>8	0.125	2
LIPCh22	>64	8	>16	>16	16	0.5	0.5	0.06	0.125
LIPCh23	64	8	16	16	>16	0.25	0.5	0.125	0.06
LIPCh26	>64	>16	>16	>16	>16	1	0.5	0.06	0.06
LIPCh28	>64	>16	8	>16	4	0.25	0.125	0.06	0.06
LIPCh29	64	>16	16	>16	>16	0.25	0.5	0.125	0.06
LIPCh31	>64	0.5	0.5	0.125	4	1	0.125	0.06	0.06
LIPCh32	>64	>16	>16	>16	>16	0.125	0.5	0.125	0.06
LIPCh33	64	>16	>16	>16	4	0.125	0.25	0.125	0.06
LIPCh35	32	0.5	0.5	0.06	4	0.5	0.25	0.125	0.06
LIPCh38	32	0.5	>16	>16	>16	>64	0.25	0.06	0.125
																			ANF
